# Supplementary material for: Structural basis for phage-mediated activation and repression of bacterial DSR2 anti-phage defense system
Source: Nat Commun. 2024 Mar 30;15:2797. doi: 10.1038/s41467-024-47177-9 (PMC10981675; doi:10.1038/s41467-024-47177-9)
Supplement: Supplementary file 4 — Supplementary Data 1 [file 41467_2024_47177_MOESM4_ESM.xlsx]

## Sheet: Oligonucleotides
ID #	Assay	Description	Sequences (5’-3’)
oligo-1	plasmids construction	Forward PCR primer for linearized pETDuet vector (located at MCS1)	TAATGCTTAAGTCGAACAGAAAGTAATCGTATTGT
oligo-2	plasmids construction	Reverse PCR primer for linearized pETDuet vector (located at MCS1)	CATGGTATATCTCCTTCTTAAAGTTAAACAAAATTATTTCTAGAGG
oligo-3	plasmids construction	Forward PCR primer for SPR-tube fragment	AGATATACCATGAAGACCGTTATCCAGGATACCGCG
oligo-4	plasmids construction	Reverse PCR primer for SPR-tube fragment	ACTTAAGCATTATTCGGTGGTGCCGCCCAG
oligo-5	plasmids construction	Forward PCR primer for DSAD1 fragment	AGGAGATATACCATGATCGAAATCTTCAAAGATACCGGCG
oligo-6	plasmids construction	Reverse PCR primer for DSAD1 fragment	ACTTAAGCATTAATCCAGGTAAACAACTTCTTTAACGATCGG
oligo-7	plasmids construction	Forward PCR primer for linearized pETDuet vector (located at MCS2)	CTCGAGTCTGGTAAAGAAACCGCT
oligo-8	plasmids construction	Reverse PCR primer for linearized pETDuet vector (located at MCS2)	CATATGTATATCTCCTTCTTATACTTAACTAATATACTAAGATGGGGAA
oligo-9	plasmids construction	Forward PCR primer for SPR-tube fragment	ATACATATGAAGACCGTTATCCAGGATACCGC
oligo-10	plasmids construction	Reverse PCR primer for SPR-tube fragment	AGACTCGAGTTATTCGGTGGTGCCGCCCAG
oligo-11	Construction of mutant	Forward PCR primer for T52A DSR2 mutant	GTGAGCGCCCTGAGCGACTAC
oligo-12	Construction of mutant	Reverse PCR primer for T52A DSR2 mutant	TCAGGGCGCTCACGCCG
oligo-13	Construction of mutant	Forward PCR primer for W59A DSR2 mutant	CCGCAGGCGTGGCGCCTGGTTGACAA
oligo-14	Construction of mutant	Reverse PCR primer for W59A DSR2 mutant	GGCGCCACGCCTGCGGGTAGTCGCTCA
oligo-15	Construction of mutant	Forward PCR primer for W60A DSR2 mutant	CTACCCGCAGTGGGCGCGCCTGGTTGACAAATA
oligo-16	Construction of mutant	Reverse PCR primer for W60A DSR2 mutant	CCACTGCGGGTAGTCGCTCA
oligo-17	Construction of mutant	Forward PCR primer for Y71A DSR2 mutant	GAACTGGCCGGTAGCCCGAAAAAGGGCAAC
oligo-18	Construction of mutant	Reverse PCR primer for Y71A DSR2 mutant	GCTACCGGCCAGTTCCTCATGGTATTTGTCAACCAG
oligo-19	Construction of mutant	Forward PCR primer for N133A DSR2 mutant	GATCACCACCGCCTACGATAACCTGATCGACACCG
oligo-20	Construction of mutant	Reverse PCR primer for N133A DSR2 mutant	GGTTATCGTAGGCGGTGGTGATCACGTGCGCC
oligo-21	Construction of mutant	Forward PCR primer for D135A DSR2 mutant	CCAACTACGCTAACCTGATCGACACCGCG
oligo-22	Construction of mutant	Reverse PCR primer for D135A DSR2 mutant	TCAGGTTAGCGTAGTTGGTGGTGATCACGTG
oligo-23	Construction of mutant	Forward PCR primer for H171A DSR2 mutant	CGTTATCTGCTGAAAGTCGCCGGTGATTTCCGC
oligo-24	Construction of mutant	Reverse PCR primer for H171A DSR2 mutant	CTTTCAGCAGATAACGGCTGCTGG
oligo-25	Construction of mutant	Forward PCR primer for D188A DSR2 mutant	AAAGAAGCTGACTACCTGAACTACGACCAGAACTACCC
oligo-26	Construction of mutant	Reverse PCR primer for D188A DSR2 mutant	GTAGTCAGCTTCTTTCAGAACCACGTTTTCGC
oligo-27	Construction of mutant	Forward PCR primer for T248A DSR2 mutant	CATCCGTGCCGACCCGAGCC
oligo-28	Construction of mutant	Reverse PCR primer for T248A DSR2 mutant	GGTCGGCACGGATGAAGAACGGTTTG
oligo-29	Construction of mutant	Forward PCR primer for Y282A DSR2 mutant	CGAATACGACGCCCTGGAACGTTACTCCGCGG
oligo-30	Construction of mutant	Reverse PCR primer for Y282A DSR2 mutant	CGTTCCAGGGCGTCGTATTCGTTGCTATCGATCAGGC
oligo-31	Construction of mutant	Forward PCR primer for N202A, T206A DSR2 mutant	TGATCAGCGCCCTGATGAAAGCCATCATCGCG
oligo-32	Construction of mutant	Reverse PCR primer for N202A, T206A DSR2 mutant	ATGATGGCTTTCATCAGGGCGCTGATCAGCGGGTA
oligo-33	Construction of mutant	Forward PCR primer for Q610A, R613A DSR2 mutant	ACGAATTCCACGCGTACATCGCCAACTCCATGTCC
oligo-34	Construction of mutant	Reverse PCR primer for Q610A, R613A DSR2 mutant	AGTTGGCGATGTACGCGTGGAATTCGTGGAAGC
oligo-35	Construction of mutant	Forward PCR primer for DSR2 L1 mutant	GCTACCACTACCACTACCGCACGCGGTGTCGATCAGG
oligo-36	Construction of mutant	Reverse PCR primer for DSR2 L1 mutant	GGTAGTGGTAGTGGTAGCTTCTCCGTGATCAGCGCGG
oligo-37	Construction of mutant	Forward PCR primer for DSR2 L2 mutant	ATGGGCGGCAGCAACATCGACGACCTGTTCAACGG
oligo-38	Construction of mutant	Reverse PCR primer for DSR2 L2 mutant	GCTGCCGCCCATTTCGCGTTCGATACGTGCCAG
oligo-39	Construction of mutant	Forward PCR primer for DSR2 L3 mutant	GCCGCTTCCGCCGCTTCCGCCGGATTCGATCAGCAGATCCATCAC
oligo-40	Construction of mutant	Reverse PCR primer for DSR2 L3 mutant	GGCGGAAGCGGCGGAAGCGGCAAAGATGACGAAGTGATCGACTACATCTACG
oligo-41	Construction of mutant	Forward PCR primer for Tube△L1 mutant	TTCGCTTCCGCCAGAGAAAGACGCGGTCTGCG
oligo-42	Construction of mutant	Reverse PCR primer for Tube△L1 mutant	GGCGGAAGCGAAATCAACCTGACCGTTAAAAACGCG
oligo-43	Construction of mutant	Forward PCR primer for Tube△L2 mutant	GCTTCCGCCGCTTCCGCCTTCACCGCTCGGGCTAACGTT
oligo-44	Construction of mutant	Reverse PCR primer for Tube△L2 mutant	GGCGGAAGCGGCGGAAGCGAAATCAAATTCGAAGCGCTGGCGG
oligo-45	Construction of mutant	Forward PCR primer for DSAD1b1 mutant	ACCCACGATCCGCCGCCGCCGCCGAAAATCAACACCTTCGTTTGGGACGTTGAATTCGA
oligo-46	Construction of mutant	Reverse PCR primer for DSAD1b1 mutant	GGTGTTGATTTTCGGCGGCGGCGGCGGATCGTGGGTCGCGCCGGTATCTTT
