# Supplementary material for: Structural basis for phage-mediated activation and repression of bacterial DSR2 anti-phage defense system
Source: Nat Commun. 2024 Mar 30;15:2797. doi: 10.1038/s41467-024-47177-9 (PMC10981675; doi:10.1038/s41467-024-47177-9)
Supplement: Supplementary file 6 — Source Data [file 41467_2024_47177_MOESM6_ESM.zip]

Archive with 1 entries (1 files):
- 466588_2_data_set_8727638_s96c6v.rar
